# Supplementary material for: Resistance Modulation of Individual and Polymicrobial Culture of S. aureus and E. coli through Nanoparticle-Coupled Antibiotics
Source: Biomedicines. 2023 Nov 7;11(11):2988. doi: 10.3390/biomedicines11112988 (PMC10669891; doi:10.3390/biomedicines11112988)
Supplement: Supplementary file 1 [file biomedicines-11-02988-s001.zip]

Archive with 1 entries (1 files):
- biomedicines-2670085-supplementary.pdf
